# Supplementary material for: First European Erwinia amylovora Lytic Bacteriophage Cocktails Effective in the Host: Characterization and Prospects for Fire Blight Biocontrol
Source: Biology (Basel). 2024 Mar 8;13(3):176. doi: 10.3390/biology13030176 (PMC10967764; doi:10.3390/biology13030176)
Supplement: Supplementary file 1 [file biology-13-00176-s001.zip]

Archive with 1 entries (1 files):
- Supplementary_info Table S1.pdf
